# Supplementary material for: Real-World Efficacy of Regdanvimab on Clinical Outcomes in Patients with Mild to Moderate COVID-19
Source: J Clin Med. 2022 Mar 4;11(5):1412. doi: 10.3390/jcm11051412 (PMC8911404; doi:10.3390/jcm11051412)
Supplement: Supplementary file 1 [file jcm-11-01412-s001.zip]

Archive with 1 entries (1 files):
- jcm-1592572-supplementary.pdf
